# Supplementary material for: A Water-Soluble Epoxy-Based Green Crosslinking System for Stabilizing PVA Nanofibers
Source: Molecules. 2022 Jun 29;27(13):4177. doi: 10.3390/molecules27134177 (PMC9267985; doi:10.3390/molecules27134177)
Supplement: Supplementary file 1 [file molecules-27-04177-s001.zip]

Archive with 1 entries (1 files):
- molecules-1792766-supplementary.pdf
